# Supplementary material for: Development and Content Validity of the Physical Activity Questionnaire-Young Children (PAQ-YC) to Assess Physical Activity in Children between 5 and 7 Years
Source: Healthcare (Basel). 2021 May 31;9(6):655. doi: 10.3390/healthcare9060655 (PMC8230329; doi:10.3390/healthcare9060655)
Supplement: Supplementary file 1 [file healthcare-09-00655-s001.zip]

Archive with 1 entries (1 files):
- healthcare-1223911-supplementary.pdf
